# Supplementary material for: Chemicals orchestrate reprogramming with hierarchical activation of master transcription factors primed by endogenous Sox17 activation
Source: Commun Biol. 2020 Oct 30;3:629. doi: 10.1038/s42003-020-01346-w (PMC7603307; doi:10.1038/s42003-020-01346-w)
Supplement: Supplementary file 3 — Supplementary Data 1 [file 42003_2020_1346_MOESM3_ESM.xlsx]

## Sheet: Figure 1F
	Scramble			shSox17-F6			shSox17-F9
Sox17	0.982821	0.900626	1.12975	0.14482	0.193222	0.14482	0.020939	0.180575	0.0606086
Sall4	1.14076	1.01045	0.867539	0.436585	0.309355	0.510624	0.195016	0.0440006	0.155573
Gata4	1.20442	0.901459	0.921038	0.224948	0.242434	0.357662	0.231647	0.25349	0.640824
Foxa2	1.06265	1.00116	0.939957	0.222416	0.275731	0.482411	0.212372	0.299093	0.305801

## Sheet: Figure 1G
	Teton-GFP			Teton-Sox17
Gata4	1.12	0.78	1.1	11.078	9.782	10.627
Sall4	1.081	1.036	0.84	3.21	2.87	3.328
Foxa2	0.874	0.88	1.263	4.23	4.91	4.073
Sox17	1.31	1.042	0.652	89.18	113.429	96.692

## Sheet: Figure 2B
	Sall4+/Gata4-	Sall4-/Gata4+	Sall4+/Gata4+
D0	0	0	0
D6	46	0	35
D12	0	254	174

## Sheet: Figure 2C
	Sall4		Gata4
D0	0	0	0	0
D3	0	0	0	0
D4	0	0	0	0
D5	2	3	0	0
D6	81	64	35	26
D7	215	194	124	128
D8	119	131	159	149
D12	74	86	428	372

## Sheet: Figure 2E
	Scramble			shSall4-2			shSall4-3
Sall4	1.11651	0.945402	0.94737	0.0516532	0.101743	0.122343	0.0808654	0.0953031	0.173339
Gata4	0.999307	0.940174	1.06437	0.21306	0.228828	0.4602	0.186813	0.276369	0.186038
Foxa2	1.08373	0.953959	0.967276	0.286909	0.242603	0.222799	0.105575	0.142037	0.105575

## Sheet: Figure 2F
	Scramble			shGata4-H5			shGata4-H6
Sall4	1.05757	0.846941	1.17681	0.888432	0.770514	0.847528	1.0681	0.832732	0.788218
Gata4	1.10829	1.08098	0.834702	0.387518	0.414167	0.361817	0.202918	0.278142	0.119908
Foxa2	0.908568	0.964375	1.14129	0.283203	0.217973	0.328193	0.0969242	0.110261	0.266093

## Sheet: Figure 2I
	Teton-GFP			Teton-Gata4
Cola1a	1	0.997231	1.00278	0.239927	0.226827	0.241931
Fbn1	1.01232	0.988742	0.999076	0.17941	0.166585	0.156619
Thy1	0.99608	0.987829	1.01631	0.30397	0.289172	0.298334
Twist2	1.10292	0.989885	0.915945	0.0694443	0.0513319	0.0560944
Prrx1	1.00116	0.799221	1.24977	0.0867095	0.0726614	0.0019658
Gata4	1.53156	0.707597	0.922743	734.524	811.061	577.496

## Sheet: Figure 2J
	Scramble			sh-OPT
Sox7	0.967	0.981	1.056	5.134	5.896	5.347
Sox17	1.093	0.877	1.048	1.893	2.107	2.114
Sall4	0.922	1.213	0.847	4.977	4.574	5.686
Gata4	0.848	0.971	1.182	2.687	2.233	2.579
Foxa2	1.124	1.056	0.836	1.552	1.059	0.573

## Sheet: Figure 3A Foxa2
MEF	6FAE	CFAE	C6AE	C6FAE
0.0421789	0.101087	0.555554	0.225834	0.986916
0.0469304	0.0936658	0.512989	0.223653	1.0367
0.0128034	0.0846507	0.395843	0.197967	0.977386

## Sheet: Figure 3A Gata4
MEF	6FAE	CFAE	C6AE	C6FAE
0.0486753	0.0192144	0.26456	0.00325754	1.01326
0.0603431	0.0181151	0.207858	0.00325754	0.961928
0.0354354	0.0113225	0.19939	0.00284373	1.02598

[truncated: 48 more sheets: Figure 3A Sall4, Figure 3A Sox17, Figure 3C, Figure 3E, Figure 4A, Figure 4B, Figure 4C, Figure 4E, Figure 4F, Figure 4H, Figure 4I, Figure 4J, Figure 4K, Figure 5D, Figure 5E, Figure 5F, Figure 5G, SUPP Figure 2A, SUPP Figure 2B, SUPP Figure 2C …]
