# Supplementary material for: Chemicals orchestrate reprogramming with hierarchical activation of master transcription factors primed by endogenous Sox17 activation
Source: Commun Biol. 2020 Oct 30;3:629. doi: 10.1038/s42003-020-01346-w (PMC7603307; doi:10.1038/s42003-020-01346-w)
Supplement: Supplementary file 4 — Supplementary Data 2 [file 42003_2020_1346_MOESM4_ESM.xlsx]

## Sheet: Sheet1
Gapdh	AGGTCGGTGTGAACGGATTTG		Primers for qPCR
	TGTAGACCATGTAGTTGAGGTCA
Sox17	GTCAACGCCTTCCAAGACTTG
	GTAAAGGTGAAAGGCGAGGTG
Sall4	CCCTGGGAACTGCGATGAAG
	TCAGAGAGACTAAAGAACTCGGC
Gata4	CCCTACCCAGCCTACATGG
	ACATATCGAGATTGGGGTGTCT
Foxa2	CCCTACGCCAACATGAACTCG
	GTTCTGCCGGTAGAAAGGGA
Sox7	ATGCTGGGAAAGTCATGGAAG
	CGTGTTCTGGTCACGAGAGA
Osr1	TACTCTTTCCTTCAGGCAGTGA
	GATCGAGGCAAGTGCATGG
Twist2	CGCTACAGCAAGAAATCGAGC
	GCTGAGCTTGTCAGAGGGG
Prrx1	GAGCGTGTCTTTGAGCGGA
	CATGTGGCAGAATAAGTAGCCAT
Thy1	TGCTCTCAGTCTTGCAGGTG
	TGGATGGAGTTATCCTTGGTGTT
Col1a2	GTAACTTCGTGCCTAGCAACA
	CCTTTGTCAGAATACTGAGCAGC
Fbn1	ATGTGGACCCCTCCTGATAGT
	GCCCAGTGATTTCAGCAAAGG
